# Supplementary material for: Proteins from Lignosus tigris with selective apoptotic cytotoxicity towards MCF7 cell line and suppresses MCF7-xenograft tumor growth
Source: PeerJ. 2020 Aug 4;8:e9650. doi: 10.7717/peerj.9650 (PMC7413093; doi:10.7717/peerj.9650)
Supplement: Supplemental Information 4 [file peerj-08-9650-s004.zip]

Archive with 9 entries (9 files):
- Supplemental File/Body weight.xlsx
- Supplemental File/HMWp-treated Bax, Bid and B-actin.png
- Supplemental File/HMWp-treated Bcl2 and B-actin.png
- Supplemental File/Tumor volume.xlsx
- Supplemental File/Tumor weight.xlsx
- Supplemental File/Untreated B-actin.png
- Supplemental File/Untreated Bax and B-actin.png
- Supplemental File/Untreated Bcl-2.png
- Supplemental File/Untreated Bid.png
