# Supplementary material for: Proteins from Lignosus tigris with selective apoptotic cytotoxicity towards MCF7 cell line and suppresses MCF7-xenograft tumor growth
Source: PeerJ. 2020 Aug 4;8:e9650. doi: 10.7717/peerj.9650 (PMC7413093; doi:10.7717/peerj.9650)
Supplement: Supplemental Information 4 [file peerj-08-9650-s004.zip › Supplemental File/Body weight.xlsx]

## Sheet: Sheet1
	Body weight (g)
Mouse	Day 1	Day 7	Day 14	Day 21
Control 1	23.61	23.38	23.08	23.87
Control 2	23.72	24.75	24.42	25.13
Control 3	26.46	25.21	25.86	26.17
Control 4	24.98	24.43	24.71	25.55
Control 5	24.43	24.44	24.67	25.81
Control 6	26.12	26.43	26.38	26.81
HMWp-Treated 1	21.92	21.98	20.67	20.14
HMWp-Treated 2	28.75	27.15	25	23.14
HMWp-Treated 3	24.52	23.85	23.01	20.88
HMWp-Treated 4	26.46	23.85	21.35	20.03
HMWp-Treated 5	23.3	22.15	21.06	20.22
HMWp-Treated 6	23.83	23.24	23.22	22.34
