# Supplementary material for: Proteins from Lignosus tigris with selective apoptotic cytotoxicity towards MCF7 cell line and suppresses MCF7-xenograft tumor growth
Source: PeerJ. 2020 Aug 4;8:e9650. doi: 10.7717/peerj.9650 (PMC7413093; doi:10.7717/peerj.9650)
Supplement: Supplemental Information 4 [file peerj-08-9650-s004.zip › Supplemental File/Tumor volume.xlsx]

## Sheet: Sheet1
	Tumor vol (mm3)						Change of tumor volume (%)						Change of tumor volume (%)
Mouse	Day 1	Day 7	Day 14	Day 21		Mouse	Day 1	Day 7	Day 14	Day 21		Mouse	Day 1*	Day 7	Day 14	Day 21
Control 1	105	180.8	257.65	323.404		Control 1	0	72.1905	145.381	208.004		Control 1	100	172.19	245.381	308.004
Control 2	97.6	226	315.826	345.625		Control 2	0	131.557	223.592	254.124		Control 2	100	231.557	323.592	354.124
Control 3	131.9	179.4	166.816	248.097		Control 3	0	36.0121	26.4713	88.0946		Control 3	100	136.012	126.471	188.095
Control 4	112.9	181.5	303.734	368.61		Control 4	0	60.7617	169.029	226.493		Control 4	100	160.762	269.029	326.493
Control 5	108	244.596	315.491	396.382		Control 5	0	126.478	192.121	267.02		Control 5	100	226.478	292.121	367.02
Control 6	113.6	187.08	203.86	326.489		Control 6	0	64.6829	79.4545	187.402		Control 6	100	164.683	179.455	287.402
HMWp-treated 1	146.7	114.496	130.548	125.562		HMWp-treated 1	0	-21.9521	-11.0104	-14.4088		HMWp-treated 1	100	78.0479	88.9896	85.5912
HMWp-treated 2	229.9	161.213	161.138	143.979		HMWp-treated 2	0	-29.8767	-29.9097	-37.3731		HMWp-treated 2	100	70.1233	70.0903	62.6269
HMWp-treated 3	136.6	166.298	206.519	160.715		HMWp-treated 3	0	21.7405	51.1853	17.6535		HMWp-treated 3	100	121.741	151.185	117.654
HMWp-treated 4	162.9	162.279	160.877	129.095		HMWp-treated 4	0	-0.38138	-1.24209	-20.752		HMWp-treated 4	100	99.6186	98.7579	79.248
HMWp-treated 5	156.1	113.906	148.454	153.854		HMWp-treated 5	0	-27.0303	-4.89839	-1.43902		HMWp-treated 5	100	72.9697	95.1016	98.561
HMWp-treated 6	150	149.801	170.408	167.009		HMWp-treated 6	0	-0.132586	13.6051	11.3395		HMWp-treated 6	100	99.8674	113.605	111.339
												* Tumor volume on Day 1 assigned as 100%
