# Supplementary material for: Proteins from Lignosus tigris with selective apoptotic cytotoxicity towards MCF7 cell line and suppresses MCF7-xenograft tumor growth
Source: PeerJ. 2020 Aug 4;8:e9650. doi: 10.7717/peerj.9650 (PMC7413093; doi:10.7717/peerj.9650)
Supplement: Supplemental Information 4 [file peerj-08-9650-s004.zip › Supplemental File/Tumor weight.xlsx]

## Sheet: Sheet1
Mouse	Tumor weight (g)
Control 1	0.27
Control 2	0.23
Control 3	0.15
Control 4	0.27
Control 5	0.27
Control 6	0.2
HMWp-treated 1	0.14
HMWp-treated 2	0.07
HMWp-treated 3	0.1
HMWp-treated 4	0.09
HMWp-treated 5	0.1
HMWp-treated 6	0.11
